# Supplementary material for: Psoriatic arthritis in psoriasis: optimizing the current screening system for psoriatic arthritis based on serum data from U.S. and Chinese populations
Source: Front Immunol. 2024 Dec 10;15:1497713. doi: 10.3389/fimmu.2024.1497713 (PMC11666430; doi:10.3389/fimmu.2024.1497713)
Supplement: Supplementary file 3 [file Table3.xlsx]

## Sheet: Sheet1
Age(years)	Sex	Race	Arthritis	Weight(kg)	Height(cm)	BMI(kg/m2)	Diabetes	High_blood_pressure	BSA	Rash_range	White blood cell count(*10^9/L)	Lymphocyte percentage(%)	Monocyte percentage(%)	Neutrophil percentage(%)	Eosinophils percentage(%)	Basophilic granulocytes percentage(%)	Lymphocyte count(*10^9/L)	Monocyte count(*10^9/L)	Neutrophil count(*10^9/L)	Eosinophils count(*10^9/L)	Basophilic granulocyte count(*10^9/L)	Red blood cell count(*10^12/L)	Hemoglobin(g/dL)	Hematocrit(%)	Mean cell volume(fL)	Mean cellular hemoglobin(pg)	Erythrocyte distribution width(%)	Platelet count(*10^9/L)	Platelet distribution width(fL)	C-reactive protein(mg/dL)	Albumin(g/dL)
68	0	5	1	72	156	29.5858	0	0	11	4	6.6	31.4	7.9	56.4	3.6	0.7	1.77096	0.44556	3.18096	0.20304	0.03948	4.2	12.8	38.472	91.6	33.271	13.6	192	17.1	6.17	3.98
68	0	5	1	80	175	26.1224	0	0	12	4	5.6	32.4	4.3	60.2	3	0.1	1.95048	0.25886	3.62404	0.1806	0.00602	4.38	12.7	36.4854	83.3	34.8084	13.7	172	9.2	1	3.26
22	1	5	1	71	155	29.5525	1	0	1	1	9.6	26.6	4.7	67.5	0.7	0.5	1.7955	0.31725	4.55625	0.04725	0.03375	3.97	12.9	38.5884	97.2	33.4297	14	335	7.6	3.76	3.35
26	0	5	0	76	178	23.9869	1	1	7	3	10.1	25	8.3	65.7	0.9	0.1	1.6425	0.54531	4.31649	0.05913	0.00657	5.48	16.4	47.4568	86.6	34.5577	13.8	340	9.9	0.2	4.71
62	0	5	1	64.7	165	23.7649	1	1	6	3	5.2	20.3	5.2	72.2	0.07	0.05	1.46566	0.37544	5.21284	0.005054	0.00361	3.14	9.6	29.4532	93.8	32.5941	15.3	251	8.1	6.85	6.06
65	1	5	0	71	165	26.079	1	1	8	3	11.8	23.9	8.9	63.9	2.2	1.1	1.52721	0.56871	4.08321	0.14058	0.07029	4.46	13.7	40.8982	91.7	33.4978	13.9	272	9.2	1	3.98
53	0	5	1	88.5	174	29.2311	0	0	10	4	6.8	38.8	7.2	51.7	1.5	0.8	2.00596	0.37224	2.67289	0.07755	0.04136	4.85	15.1	44.4745	91.7	33.952	12.8	282	8	10.61	3.46
73	1	5	1	84	167	30.1194	0	0	5	3	7.2	26.8	7.1	65.3	0.6	0.2	1.75004	0.46363	4.26409	0.03918	0.01306	4.32	13	40.0896	92.8	32.4274	13.3	233	9	5.93	3.69
55	1	5	1	60	176	19.3698	0	0	8	3	5.7	32.3	6.1	54.3	7	0.3	1.75389	0.33123	2.94849	0.3801	0.01629	4.8	15.4	45.936	95.7	33.5249	13.9	174	8.1	0.6	4.42
27	1	5	1	75	168	26.5731	0	0	12	4	4.7	31.3	5.9	59.9	2.8	0.1	1.87487	0.35341	3.58801	0.16772	0.00599	5.2	15.9	45.864	88.2	34.6677	12.2	197	10.6	1	4.57
46	1	5	1	73.4	171	25.1017	0	0	10	4	11.3	17.1	5.2	75.7	1.8	0.2	1.29447	0.39364	5.73049	0.13626	0.01514	4.59	13.5	41.0805	89.5	32.8623	15.2	361	8.6	10.41	4.28
38	1	5	1	105	178	33.1398	0	0	8	3	9.7	28.2	7.1	62.6	1.7	0.4	1.76532	0.44446	3.91876	0.10642	0.02504	4.36	14	40.6788	93.3	34.416	12.6	309	9.4	24.2	4.22
29	1	5	1	96	175	31.3469	0	1	10	4	11.2	28.5	5.4	63.9	1.2	1	1.82115	0.34506	4.08321	0.07668	0.0639	5.28	15.3	45.3552	85.9	33.7337	13.9	300	7.3	4	4.69
28	0	5	1	66.3	152	28.6963	0	0	6	3	11.8	20	5.4	73.4	0.8	0.4	1.468	0.39636	5.38756	0.05872	0.02936	4.41	10.8	33.9129	76.9	31.8463	14.9	520	7.9	16.55	3.63
74	0	5	0	48	153	20.5049	1	1	14	4	9.6	25.5	7	66.7	0.4	0.4	1.70085	0.4669	4.44889	0.02668	0.02668	4.59	12.5	39.4281	85.9	31.7033	14.8	202	8.1	1.18	2.88
54	0	5	1	86	170	29.7578	1	1	8	3	6.8	26.9	8.3	63	1.2	0.6	1.6947	0.5229	3.969	0.0756	0.0378	5.71	12.8	40.1984	70.4	31.8421	15	197	9.6	1.22	4.56
72	0	5	1	65	150	28.8889	0	1	7	3	7	18.8	6.1	72.8	1.8	0.5	1.36864	0.44408	5.29984	0.13104	0.0364	3.59	9.4	29.9765	83.5	31.3579	14.6	483	8.9	97.57	3.87
49	0	5	1	46.5	155	19.3548	0	0	17	4	9.7	18.5	6.2	74.4	0.6	0.3	1.3764	0.46128	5.53536	0.04464	0.02232	3.55	8.8	28.8615	81.3	30.4904	17.8	417	8.4	71.23	2.69
63	1	5	0	70	169	24.5089	0	0	15	4	5.4	21.6	3.3	73.7	1.1	0.3	1.59192	0.24321	5.43169	0.08107	0.02211	4.74	14.3	43.8924	92.6	32.5797	13.5	215	8.2	1	4.62
52	1	5	1	68	171	23.255	1	1	8	3	5.2	38.1	6.8	53.1	1.6	0.4	2.02311	0.36108	2.81961	0.08496	0.02124	4.41	13.5	39.7782	90.2	33.9382	12.6	179	9.8	14.26	3.72
76	0	5	0	50	156	20.5457	0	1	2	1	4	20.4	16.2	52.6	9.6	1.2	1.07304	0.85212	2.76676	0.50496	0.06312	4.07	12.4	36.4672	89.6	34.0032	17.7	184	8	2	3.03
46	0	5	1	58.8	179	18.3515	0	0	10	4	6.9	32.8	0.6	66.1	0.1	0.4	2.2632	0.0414	4.5609	0.0069	0.0276	2.71	7.3	22.8453	84.3	31.9541	15.6	382	7.4	150.05	2.22
58	0	5	1	70	162	26.6728	1	0	5	3	11.3	16.4	5.5	75.1	1.9	1.1	1.23164	0.41305	5.64001	0.14269	0.08261	4.58	11.8	37.6018	82.1	31.3815	15.7	394	8.3	14.13	4.29
60	1	5	1	64.5	164	23.9813	1	1	2	1	7.1	36.2	5.8	56.4	1	0.6	2.04168	0.32712	3.18096	0.0564	0.03384	4.64	13.6	41.2496	88.9	32.97	13.2	174	8.8	1.2	4.2
56	0	5	1	109	160	42.5781	0	0	4	2	7.2	23.6	7.1	64	4.7	0.6	1.5104	0.4544	4.096	0.3008	0.0384	3.58	11.3	33.831	94.5	33.4013	12.7	150	10.3	18.15	3.51
57	0	5	1	56	155	23.3091	1	1	7	3	4.8	38.9	8.4	49.9	1.9	0.9	1.94111	0.41916	2.49001	0.09481	0.04491	3.72	12.3	35.0796	94.3	35.0631	13.3	175	8.8	1	3.61
57	1	5	1	75	168	26.5731	1	0	5	3	4.3	43.3	8.5	44.7	3.4	0.1	1.93551	0.37995	1.99809	0.15198	0.00447	5.21	16.6	47.9841	92.1	34.5948	13.5	178	8.5	1.3	4.38
70	1	5	1	57	162	21.7193	1	1	11	4	8.2	40.5	6.8	45.2	7.5	0	1.8306	0.30736	2.04304	0.339	0	4.74	14.7	43.2288	91.2	34.0051	13.4	186	10.1	25.02	4.22
53	1	5	1	46	152	19.91	0	1	8	3	7.2	30.3	6.2	62.8	0.4	0.3	1.90284	0.38936	3.94384	0.02512	0.01884	4.48	11.2	35.616	79.5	31.4465	16	473	8.3	92.57	3.78
78	0	5	0	66	174	21.7994	0	0	8	3	7.6	15.2	5.2	75.8	3.6	0.2	1.15216	0.39416	5.74564	0.27288	0.01516	4.36	13.7	40.1992	92.2	34.0803	13.6	201	9.4	4.45	3.1
27	0	5	1	50	165	18.3655	0	1	8	3	5.3	30.4	6.7	60.1	1.8	1	1.82704	0.40267	3.61201	0.10818	0.0601	3.11	8.8	25.6886	82.6	34.2564	13.7	255	7.2	116	3.86
50	0	5	0	74.9	164	27.848	0	1	3	2	7.6	17.8	5.5	75.5	0.4	0.8	1.3439	0.41525	5.70025	0.0302	0.0604	4.64	15	44.0336	94.9	34.0649	13.1	237	9.4	3.1	3.97
37	1	5	0	66	168	23.3844	0	1	7	3	9.7	25.8	8	64.6	1.2	0.4	2.5	0.8	6.3	0.12	0.04	4.26	12.6	36.9768	86.8	34.0754	12.8	209	11.1	1	3.57
83	1	5	0	60	170	20.7612	1	1	8	3	6.3	26.1	13.1	56	4	0.8	1.6	0.8	3.5	0.25	0.05	5	14.5	43.15	86.3	33.6037	14.7	95	9.215	6.6	3.52
28	0	5	0	56	165	20.5693	0	1	10	4	7.6	24.6	5.4	61	8.6	0.4	1.9	0.4	4.6	0.65	0.03	4.68	13.3	39.6396	84.7	33.5523	12	213	10.5	1	3.88
42	1	5	0	61	158	24.4352	1	0	4	2	4	32.7	7.1	54.9	4.9	0.4	1.3	0.3	2.2	0.2	0.02	4.14	12.8	37.467	90.5	34.1634	12.4	156	8.7	0.13	3.64
33	1	5	0	44	156	18.0802	1	0	6	3	8	41.5	4.4	49.6	3.8	0.7	3.32	0.35	3.96	0.3	0.06	4.6	13.2	40.94	89	32.2423	13.3	183	8.4	1	4.73
23	1	5	1	51	165	18.7328	0	1	7	3	4.1	49.8	10.4	36.5	2.9	0.4	2	0.4	1.5	0.12	0.02	3.81	12.3	34.1376	89.6	36.0307	11.8	198	9.1	1	3.98
31	0	5	0	48	159	18.9866	0	1	9	3	4.8	31	7.2	60.4	0.8	0.6	1.5	0.3	2.9	0.04	0.03	3.99	13	37.3065	93.5	34.8465	12.8	199	8.2	1	3.7
47	0	5	1	65	165	23.8751	0	0	10	4	4.2	33.8	7	57.4	1.4	0.4	1.4	0.3	2.4	0.06	0	4.87	15.4	45.7293	93.9	33.6764	12.8	209	8.5	1.4	4.25
50	0	5	0	54	160	21.0938	1	0	6	3	5.1	25.6	6.8	64.7	2.3	0.6	1.3	0.3	3.3	0.12	0.03	4.43	12.9	36.1488	81.6	35.6858	14.2	174	9.6	2.59	3.81
63	1	5	0	60	174	19.8177	0	1	8	3	4.7	23.6	9.7	63.9	2.2	0.6	1.1	0.5	3	0.1	0.03	4.18	14	40.2534	96.3	34.7797	17.5	205	7.6	1	3.9
55	1	5	0	70	162	26.6728	0	1	7	3	6.7	24	7.9	65.3	2.2	0.6	1.6	0.5	4.4	0.15	0.04	5	14.5	43.6	87.2	33.2569	13	265	8.8	1	3.49
44	1	5	0	91.2	181	27.838	0	1	5	3	5.9	29.4	8.4	59.1	2.7	0.4	1.7	0.5	3.5	0.16	0.02	5.37	15.7	43.9803	81.9	35.6978	13.5	253	8.8	1	4.3
36	0	5	0	75	170	25.9516	0	1	5	3	6.8	28.2	8.8	56.6	5.2	1.2	1.9	0.6	3.9	0.35	0.08	5.74	13.5	40.8114	71.1	33.079	15	2.3	8.2	1	3.79
26	0	5	1	57	156	23.4221	0	0	6	3	6.2	44.6	7.2	46.9	0.9	0.4	2.8	0.4	2.9	0.06	0.02	4.15	12.6	36.354	87.6	34.6592	12.1	196	8.3	1	4.42
37	1	5	0	52	160	20.3125	0	0	6	3	7	38	7.5	51.7	2.4	0.4	2.7	0.5	3.6	0.17	0.03	3.85	11.4	32.571	84.6	35.0005	12.1	269	8.5	0.22	3.41
39	0	5	0	64	153	27.3399	1	1	7	3	8.1	16.6	10.8	63.9	7.9	0.8	1.3	0.9	5.2	0.64	0.06	4.18	11.9	36.8258	88.1	32.3143	13	362	7	7.03	4.05
24	1	5	0	72	170	24.9135	0	0	3	2	8.1	40.5	11	44.2	3.8	0.5	3.3	0.9	3.6	0.31	0.04	5.04	14.4	43.848	87	32.8407	13.6	174	9	1	4.21
47	1	5	0	82	168	29.0533	1	1	7	3	6.1	34.8	6.2	56.7	1.5	0.8	2.1	0.4	3.5	0.09	0.05	4.09	11.9	35.0513	85.7	33.9502	17.3	181	9.7	2.18	4.17
24	1	5	0	70	155	29.1363	0	0	11	4	6	25.9	7.3	62.5	3.7	0.6	1.6	0.4	3.8	0.22	0.04	4.8	12.8	39.6	82.5	32.3232	13.2	266	9	1.91	3.96
30	0	5	0	47.1	167	16.8884	0	0	5	3	6.1	19.3	6.3	72.8	1.1	0.5	1.2	0.4	4.4	0.07	0.03	3.73	10.6	30.7352	82.4	34.4881	13.6	216	8.7	1	3.99
48	0	5	0	50	162	19.052	0	0	5	3	5.3	32.0755	7.54717	58.4906	1.88679	0.943396	1.7	0.4	3.1	0.1	0.05	3.58	11	33.5804	93.8	32.7572	12.6	295	8.7	0.46	4.21
44	1	5	0	59	163	22.2063	0	0	10	4	4.3	30	8.9	59	1.2	0.9	1.3	0.4	2.5	0.05	0	3.66	11.9	35.0628	95.8	33.9391	13.4	213	8.8	0.1	3.97
46	0	5	0	61.5	163	23.1473	0	0	2	1	7.2	35.7	6.6	56.6	0.9	0.2	2.6	0.5	4.1	0.06	0.01	4.71	14	42.0603	89.3	33.2855	12.8	189	10	2.49	4.32
60	1	5	0	71	176	22.921	1	1	9	3	4.4	26.2	9.7	56.5	7	0.6	1.2	0.4	2.5	0.31	0.03	4.04	13.3	39.1072	96.8	34.0091	13.1	121	9.8	1.3	3.89
47	1	5	0	47.2	160	18.4375	1	1	8	3	5.2	20.6	6.2	70.3	2.5	0.4	1.1	0.3	3.7	0.13	0.02	4.73	14.7	43.0903	91.1	34.1144	12.5	131	11.6	0.31	3.84
30	0	5	0	63.5	170	21.9723	0	0	5	3	5.5	12.9	8.5	77.5	0.7	0.4	0.7	0.5	4.3	0.04	0.02	5.76	16.2	48.1536	83.6	33.6423	12.9	154	8.5	14.09	4.89
64	0	5	0	50.6	160	19.7656	0	1	11	4	4	31.5	11.7	55.7	0.7	0.4	1.3	0.5	2.2	0.03	0.02	3.79	11.9	34.6406	91.4	34.3528	13	139	9	1	3.68
43	0	5	0	59	160	23.0469	0	0	10	4	6.3	18.6	10.4	67.2	3	0.8	1.2	0.7	4.2	0.19	0.05	4.85	15.3	44.038	90.8	34.7427	13	155	9.3	3.72	3.84
23	0	5	0	50	155	20.8117	0	0	12	4	5	23.6	6.9	67.9	1.2	0.4	1.2	0.3	3.4	0.06	0.02	4.38	13.3	37.011	84.5	35.9353	12.6	231	10	1.45	4.1
62	0	5	0	60	171	20.5191	0	0	4	2	3.6	34.6	4.9	55.6	4.6	0.3	1.2	0.2	2	0.17	0.01	2.81	10.7	32.0902	114.2	33.3435	12.4	150	8	1	4.31
33	0	5	0	70	178	22.0932	0	0	4	2	2	15.3	17.9	46.9	19.3	0.6	0.3	0.4	0.9	0.39	0.01	3.69	10.8	32.6565	88.5	33.0715	13.1	145	8.9	5.56	3.41
27	1	5	0	50	165	18.3655	0	0	2	1	8.6	18.6047	9.30233	72.093	0.232558	0.697674	1.6	0.8	6.2	0.02	0.06	4.31	12	35.342	82	33.9539	13.7	313	7.1	119.95	3.86
66	0	5	0	53.9	156	22.1483	1	1	5	3	4.1	39.0244	9.7561	51.2195	0.731707	0.243902	1.6	0.4	2.1	0.03	0.01	3.9	12	35.256	90.4	34.0368	13	255	7.8	1	4.13
59	1	5	0	64	168	22.6757	0	0	2	1	7	22.8571	7.14286	68.5714	1.28571	0	1.6	0.5	4.8	0.09	0	4.59	14.9	43.6968	95.2	34.0986	13.4	199	8.6	1.8	4.46
37	0	5	1	83	170	28.7197	0	1	9	3	5	38	8	52	2.2	1	1.9	0.4	2.6	0.11	0.05	4.65	14.7	43.803	94.2	33.5593	12.7	157	9.6	2.46	3.84
45	1	5	0	72.5	170	25.0865	0	0	10	4	5.2	26.9231	9.61538	59.6154	3.07692	0.769231	1.4	0.5	3.1	0.16	0.04	3.63	11.8	34.5939	95.3	34.1101	13.5	205	8.3	1	3.57
27	1	5	0	74.7	170	25.8478	0	0	4	2	6.6	27.3	9.5	57.3	5.2	0.7	1.8	0.6	3.8	0.34	0.05	4.34	13.4	40.145	92.5	33.379	13.8	270	9.6	1.09	4.35
47	1	5	0	64.9	160	25.3516	0	0	4	2	8.4	22	7.4	69.1	1.4	0.1	1.85	0.62	5.81	0.12	0.01	5.1	15.8	49.98	98	31.6126	13.6	193	8.8	2	4.3
49	1	5	0	87.6	166	31.7898	1	1	7	3	9.1	25	6.7	65.7	2.1	0.5	2.3	0.6	6	0.19	0.05	4.42	14.4	40.9734	92.7	35.1448	12.2	167	9.3	1	3.99
40	0	5	0	79.9	169	27.9752	0	0	3	2	11.8	46.9	6.9	43.5	2.3	0.4	5.5	0.8	5.1	0.27	0.05	4.58	14.4	42.136	92	34.1751	12.8	313	8.3	1.11	4.13
57	0	5	0	79	170	27.3356	1	1	7	3	4.9	18.8	5.2	74.3	1.6	0.1	0.9	0.3	3.6	0.08	0	4.59	13.9	40.6674	88.6	34.1797	12.4	87	10.6	2.59	4.28
61	1	5	1	79	172	26.7036	1	1	7	3	3.7	35.5	11.2	49.7	2.8	0.8	1.3	0.4	1.8	0.1	0.03	4.85	14.8	44.232	91.2	33.4599	12.8	187	8.9	1	3.91
34	0	5	0	77	164	28.6288	0	0	8	3	8.2	27.7	4.6	62.8	4.7	0.2	2.3	0.4	5.1	0.39	0.02	4.68	14.4	41.652	89	34.5722	13	320	8.4	5.75	4.41
73	0	5	0	73.4	161	28.3168	0	0	7	3	7.2	25.5	7.4	64.9	1.8	0.4	1.8	0.5	4.7	0.13	0.03	4.03	12.5	36.8342	91.4	33.9359	13	184	10.8	2.97	3.35
35	1	5	0	70	170	24.2215	1	0	7	3	6.8	22.1	8.2	67.8	1.7	0.2	1.5	0.6	4.6	0.12	0.01	5.17	14.5	42.6525	82.5	33.9957	13.6	202	10.7	7.03	4.31
49	0	5	0	74	172	25.0135	0	0	6	3	5.1	22.6	5.3	70.7	1	0.4	1.2	0.3	3.6	0.05	0.02	4.37	14	40.0729	91.7	34.9363	12	179	9.2	1.72	3.83
64	1	5	0	59	167	21.1553	0	1	8	3	9	15	8.3	74.5	1.7	0.5	1.4	0.7	6.7	0.15	0.05	5.12	15.4	45.4144	88.7	33.9099	13.1	183	9.9	3.25	3.71
31	1	5	0	75	170	25.9516	0	1	5	3	8.6	29.4	5.4	63	2.1	0.1	2.5	0.5	5.4	0.18	0.01	4.91	14.9	45	88.65	33.4	13	242	8.4	5.7	4.37
58	1	5	0	70	170	24.2215	1	1	6	3	6.7	19	7.9	67.7	4.5	0.9	1.3	0.5	4.5	0.3	0.06	4.96	14.5	41.9616	84.6	34.5554	13.3	236	8.8	7.3	4.24
58	0	5	0	70	162	26.6728	0	0	11	4	11.3	16.4	5.5	75.1	1.9	1.1	1.9	0.6	8.5	0.21	0.12	4.58	11.8	37.6018	82.1	31.3815	16.8	394	8.3	14.13	4.29
60	0	5	0	71	168	25.1559	0	1	8	3	6	16.5	4.8	78.2	0.3	0.2	1	0.3	4.7	0.02	0.01	4.11	14.2	40.7301	99.1	34.8637	13.1	150	8.6	1	4.17
56	1	5	0	83	179	25.9043	1	1	7	3	7.4	26.7	7.8	62.2	2.6	0.7	2	0.6	4.6	0.19	0.05	4.73	15	42.9957	90.9	34.8872	13.2	225	8	3.91	3.62
39	1	5	0	82	162	31.2452	0	0	7	3	4.5	30.5	7.3	60.3	1.5	0.4	1.4	0.3	2.7	0.07	0.02	4.02	10.3	31.758	79	32.4328	16.7	203	9.4	3.42	3.4
65	0	5	0	57	160	22.2656	0	1	6	3	4.7	35.3	8.7	52.9	1.8	1.3	1.7	0.4	2.5	0.08	0.06	3.93	12.4	34.977	89	35.4519	13.9	246	8.1	1.17	4.76
56	1	5	0	79	178	24.9337	0	0	3	2	4.5	35.3	8.1	53.2	2.9	0.5	1.6	0.4	2.4	0.13	0.02	5.24	14.9	43.2824	82.6	34.4251	13.2	248	7.5	0.65	4.49
34	1	5	0	92	175	30.0408	0	0	3	2	8.8	20.1	8.6	69.1	1.7	0.5	1.8	0.8	6.1	0.15	0.04	4.68	14.5	40.3416	86.2	35.943	12.9	221	9.7	3.78	4.31
40	0	5	0	72	175	23.5102	0	1	7	3	7.4	24.7	6.7	66.1	2.1	0.4	1.8	0.5	4.9	0.16	0.03	4.91	15.6	45.4666	92.6	34.3109	13.3	219	8.3	1.11	3.82
50	0	5	0	86	172	29.0698	0	0	6	3	8.2	35.7	5	57.4	1.3	0.6	2.9	0.4	4.7	0.11	0.05	4.55	13.9	39.403	86.6	35.2765	12.7	257	7.3	1.78	6.83
33	1	5	0	126.5	181	38.613	0	1	6	3	7.1	24.6	7.9	63.7	3	0.8	1.7	0.6	4.5	0.21	0.06	5.14	14	41.891	81.5	33.4201	13.7	216	9.3	3.7	3.75
33	1	5	0	89	173	29.737	0	0	4	2	6.4	31.7	6.5	60.2	1.1	0.5	2	0.4	3.9	0.07	0.03	4.98	14.1	41.832	84	33.7063	14.3	191	9.4	1	4.03
47	0	5	0	80	170	27.6817	0	0	6	3	8.3	25.2	7.2	63.2	3.9	0.5	2.1	0.6	5.2	0.32	0.04	5.67	15.9	45.1332	79.6	35.2291	13.8	248	8.7	12.37	4.07
43	1	5	0	72.8	165	26.7401	0	0	8	3	7.1	31.7	4.9	57.6	5.5	0.3	2.3	0.3	4.1	0.39	0.02	4.53	13.9	43.2615	95.5	32.1302	11.8	292	9	0.18	4.58
41	0	5	1	77.5	171	26.5039	0	1	7	3	4.8	36.6	4.7	57.2	1.4	0.1	1.8	0.2	2.7	0.07	0	4.96	14.5	43.4	87.5	33.4101	12.9	215	10.1	1.48	4.66
32	0	5	0	101	183	30.1592	1	1	7	3	8.4	28.9	7.1	61.2	2.4	0.4	2.4	0.6	5.1	0.2	0.03	5.13	15.8	47.9142	93.4	32.9756	12.9	200	7.9	0.5	3.81
61	0	5	0	65	165	23.8751	0	1	9	3	5.8	36.4	7	53.6	2.7	0.3	2.1	0.4	3.1	0.16	0.02	4.44	14.4	40.8924	92.1	35.2144	13.4	218	9	1	4.46
65	0	5	0	66	172	22.3094	1	1	9	3	6.2	17.3	9.3	63	9.8	0.6	1.1	0.6	3.9	0.61	0.04	4.79	14.1	42.5352	88.8	33.149	13.1	257	7.1	5.1	3.78
45	1	5	0	88	180	27.1605	0	1	6	3	6.8	26.2	5.4	66.4	1.6	0.4	1.8	0.4	4.5	0.11	0.03	4.6	14.4	42.366	92.1	33.9895	14.1	228	9	1.81	4.33
53	0	5	0	76	170	26.2976	1	0	8	3	8.6	30.4	6.5	57.1	5.8	0.2	2.6	0.6	4.9	0.5	0.02	5.15	15.2	45.6805	88.7	33.2746	13.5	272	8.4	7.8	3.76
28	0	5	0	78	180	24.0741	0	1	12	4	6.3	15.9	6.6	77.1	0.1	0.3	1	0.4	4.9	0.01	0.02	4.7	13.9	41.266	87.8	33.6839	13.3	294	7.4	11.5	4.37
59	1	5	1	59	157	23.9361	0	1	10	4	6.9	26.9	5.5	62.3	5.5	0.1	1.9	0.4	4.3	0.38	0.01	4.24	12.1	37.0576	87.4	32.6519	12.3	277	9.9	14.61	0
43	1	5	0	85	170	29.4118	1	0	7	3	8.9	20.4	6.2	71.3	1.3	0.8	1.8	0.6	6.3	0.12	0.07	5.53	16.1	48.5534	87.8	33.1594	13	263	9	5.73	4.66
49	1	5	0	115	165	42.2406	0	0	11	4	9.5	31	7.7	58.8	1.8	0.7	2.9	0.7	5.6	0.17	0.07	3.98	12.4	36.4568	91.6	34.0129	14	315	8.4	12.09	3.87
34	1	5	0	98	178	30.9304	0	0	9	3	6.6	41.7	10	43.4	4.5	0.4	2.8	0.7	2.9	0.3	0.03	5.03	15.8	45.8736	91.2	34.4425	12.8	305	7.4	1	4.51
39	0	5	0	79.5	181	24.2667	0	0	8	3	4.8	27.8	6.2	61.2	4.4	0.4	1.3	0.3	2.9	0.21	0.02	4.55	14.1	41.496	91.2	33.9792	12.5	203	9.3	1	3.98
33	0	5	0	57	160	22.2656	0	0	7	3	9.1	12	6.6	78.2	2.5	0.7	1.1	0.6	7.1	0.23	0.06	3.93	11.9	35.3307	89.9	33.6818	15.2	252	7.6	7.03	4.02
34	0	5	0	80	168	28.3447	0	0	8	3	4.3	30.3	12.2	52.8	2.8	1.9	1.3	0.5	2.3	0.12	0.08	5.17	16.3	46.5817	90.1	34.9923	12.3	146	12.2	1	4.53
44	1	5	0	80	159	31.6443	0	0	8	3	5.3	28.4	5.8	64.1	1.2	0.5	1.5	0.3	3.4	0.06	0.03	4.16	12	36.0672	86.7	33.2712	12.3	217	9.9	3.12	4.2
59	1	5	1	84	175	27.4286	0	0	1	1	4.3	57.1	8.9	32.3	1.4	0.3	2.5	0.4	1.4	0.06	0.01	4.44	15	44.3556	99.9	33.8176	13.3	97	10.9	1	4.04
65	1	5	0	62.5	160	24.4141	0	0	9	3	7.5	19.7	10	68.3	1.7	0.3	1.5	0.8	5.1	0.13	0.02	3.1	10.6	29.791	96.1	35.5812	12.2	123	9.9	3.47	3.56
54	1	5	0	73	171	24.9649	0	0	9	3	7.7	16.4	8.3	72.7	2.1	0.5	1.3	0.6	5.6	0.16	0.04	4.89	15.6	45.3303	92.7	34.4141	12.3	182	9.6	1	4.18
24	1	5	0	67	172	22.6474	1	0	5	3	7	35	9.2	54.4	1	0.4	2.5	0.6	3.8	0.07	0.03	4.58	12.9	38.701	84.5	33.3325	13.3	279	8.5	14.03	4.06
58	1	5	1	70	172	23.6614	0	0	4	2	7.3	29.3	6.5	61.3	2.4	0.5	2.1	0.5	4.5	0.18	0.04	4.32	13.8	42.2928	97.9	32.6297	12.5	253	8.8	5.3	4.25
52	1	5	0	74.5	173	24.8922	0	0	2	1	6.7	29.5	8.5	57.8	2.9	1.3	2	0.6	3.9	0.19	0.09	4.72	14.5	43.0464	91.2	33.6846	13.6	183	8.6	1	4.02
40	1	5	0	62	165	22.7732	0	0	8	3	4.6	32	10.1	57.3	0.4	0.2	1.5	0.5	2.6	0.02	0.01	4.11	12	33.9075	82.5	35.3904	14.4	170	8.5	0.15	3.25
67	1	5	0	69	150	30.6667	0	0	10	4	7	17.5	11.7	69.1	0.9	0.8	1.2	0.8	4.8	0.06	0.06	4.43	13.4	40.0915	90.5	33.4235	12.9	164	8.7	8.86	4.28
36	0	5	0	75	173	25.0593	0	0	8	3	6	35	7.2	55	1.4	0.8	2.1	0.5	3.3	0.08	0.05	4.38	14.5	41.9166	95.7	34.5925	13.4	202	8.3	1	4.05
49	0	5	0	73.5	170	25.4325	0	0	7	3	5.4	22.6	6.8	68.2	1.6	0.8	1.2	0.4	3.7	0.09	0.04	5.54	15.7	47.644	86	32.9527	14	82	11.2	1	3.99
48	0	5	0	80	170	27.6817	1	0	6	3	6.8	29.2	7.4	59.8	3.1	0.5	2	0.5	4.1	0.21	0.5	4.38	15.2	44.4132	101.4	34.2241	11.9	156	9.6	0.45	4.25
53	1	5	1	53.8	150	23.9111	1	0	8	3	4.8	19.5	9.1	59.5	11.3	0.6	0.9	0.4	2.9	0.54	0.03	3.74	12.5	35.2308	94.2	35.4803	11.7	230	8.7	23.1	4.3
45	1	5	0	60	165	22.0386	0	0	5	3	5.1	25.1	8	65.7	0.9	0.3	1.3	0.4	3.4	0.05	0.02	4.39	13.7	41.8367	95.3	32.7464	13.4	189	9.3	2.27	4.81
50	0	5	0	75.8	180	23.3951	0	0	7	3	6.4	31.7	7	59.3	1.5	0.5	2	0.4	3.8	0.1	0.03	4.69	15.1	45.4461	96.9	33.2262	13.2	210	10.6	1	4.41
29	1	5	0	78.6	173	26.2622	1	0	6	3	7.4	18.7	4.6	75.6	0.7	0.4	1.4	0.3	5.6	0.05	0.03	5.51	16.8	48.8737	88.7	34.3743	11.9	122	9.5	1.53	5.05
52	1	5	0	82.2	169	28.7805	1	0	7	3	5.5	24.5	9.8	62.6	2.2	0.9	1.3	0.5	3.4	0.12	0.05	4.83	15.1	44.4843	92.1	33.9446	13	199	8.7	1	4.65
57	0	5	0	105	176	33.8972	0	0	10	4	8.8	37.5	6	51.8	4.3	0.4	3.3	0.5	4.6	0.38	0.04	5.5	16.3	50.435	91.7	32.3188	13.6	191	9	1	4.38
32	0	5	0	72	168	25.5102	0	0	8	3	7.8	19.9	8.8	67.2	3.2	0.9	1.6	0.7	5.2	0.25	0.07	5.15	15.9	47.5345	92.3	33.4494	14.3	258	7.3	21.31	3.87
43	0	5	0	60	159	23.7332	0	0	5	3	6.8	47.4	3.9	47.2	1.2	0.3	3.2	0.3	3.2	0.08	0.02	4.46	12.5	37.9992	85.2	32.8954	13.4	230	10	1	3.93
55	0	5	1	58	158	23.2335	1	0	9	3	3.7	48.3	5.6	42	3.5	0.6	1.8	0.2	1.6	0.13	0.02	3.8	11.8	34.124	89.8	34.5798	13.4	203	8.8	0.75	4.57
45	0	5	0	65	162	24.7676	0	0	7	3	5.8	33.1	7.3	55.6	3.3	0.7	1.9	0.4	3.2	0.19	0.04	4.15	13	37.3915	90.1	34.7673	12	254	7.2	3.05	3.6
55	1	5	0	90	180	27.7778	0	0	5	3	10.1	15.9	5.7	76.4	1.6	0.04	1.6	0.6	7.7	0.16	0.04	4.3	14.5	42.57	99	34.0615	14.1	271	9.4	2.24	3.76
59	1	5	0	65	170	22.4913	0	0	5	3	11.7	14.1	5.3	79.8	0.6	0.2	1.6	0.6	9.3	0.07	0.02	3.51	11.1	31.9059	90.9	34.7898	14.2	363	9.4	172.2	3.13
66	0	5	0	70	156	28.764	0	0	2	1	5.3	30.5	9.2	57.6	2.2	0.5	1.6	0.5	3.1	0.12	0.03	3.95	12.7	36.182	91.6	35.1003	14.1	205	10.1	7.9	3.55
23	1	5	1	85	180	26.2346	0	0	7	3	4.6	39.4	12.2	40.7	7.2	0.5	1.8	0.6	1.9	0.33	0.02	4.9	14.5	42.973	87.7	33.7421	12.5	222	8.4	1	4.43
52	1	5	0	83	175	27.102	0	0	7	3	5.7	20.5	8.5	67.4	3.2	0.4	1.2	0.5	3.8	0.18	0.02	4.99	16.3	46.1575	92.5	35.3139	13.2	166	11.2	1	3.98
